# Supplementary material for: Effects of exercise intensity and volume on systemic inflammation in overweight and obese postmenopausal women: a dose-response meta-analysis
Source: Front Immunol. 2026 Mar 19;17:1801309. doi: 10.3389/fimmu.2026.1801309 (PMC13043358; doi:10.3389/fimmu.2026.1801309)
Supplement: Supplementary file 2 [file DataSheet2.xlsx]

## Sheet: Sheet1
Study	Outcome	Status	Mean_E	SD_E	N_E	Mean_C	SD_C	N_C	Duration_Weeks	Volume_METs
Abbenhardt 2013	Adiponectin	Postmenopausal	-0.3	2.6	117	-0.4	3.3	87	48	1575
Arsenault 2009	CRP	Postmenopausal	0.1	5.3386	267	-0.15	5.29683	82	24	630
Arsenault 2009	IL-6	Postmenopausal	0.12	2.48839	267	-0.01	1.31526	82	24	630
Arsenault 2009	Adiponectin	Postmenopausal	-0.1	3.21229	267	-0.12	3.45544	82	24	630
Azam 2016	TNF-α	Postmenopausal	-4.7	4.62277	22	-2.7	3.43948	19	24	900
Azam 2016	IL-6	Postmenopausal	-10.5	7.03776	22	-3.8	10.3184	19	24	900
Banitalebi 2019	IL-6	Postmenopausal	-0.53	1.21787	17	-0.24	1.7565	18	10	900
Biteli 2021	TNF-α	Postmenopausal	-6.2	3.91535	11	2.1	4.19404	13	20	1012.5
Biteli 2021	IL-6	Postmenopausal	-2.6	3.38674	11	-0.9	1.73205	13	20	1012.5
Urzi 2019	CRP	Postmenopausal	-0.4	2.05847	11	0.48	1.27738	9	12	525
Campbell 2009	CRP	Postmenopausal	-0.24	2.06368	47	0.29	2.02692	57	12	607.5
Campbell 2009	IL-6	Postmenopausal	0.3	2.35836	47	0.1	1.79811	57	12	607.5
Chagas 2017	TNF-α	Postmenopausal	-3.4	4.19593	35	1.3	5.00634	35	20	1012.5
Chagas 2017	IL-6	Postmenopausal	-1.6	2.61822	35	-0.1	3.90837	35	20	1012.5
Chupel 2017	CRP	Postmenopausal	-0.67	2.9699	16	3	3.05123	17	28	393.8
Chupel 2017	TNF-α	Postmenopausal	15.8	62.1073	16	35.1	72.5396	17	28	393.8
Chupel 2018	TNF-α	Postmenopausal	-3.1	6.49692	13	-3.2	4.93254	12	14	480
Chupel 2018	IL-6	Postmenopausal	-2.1	5.55608	13	-3.3	8.57671	12	14	480
Cunha 2019	CRP	Postmenopausal	-0.37	1.10268	25	0.1	1.72259	23	12	525
Fairey 2005	CRP	Postmenopausal	-1.39	3.6	24	0.1	1.97	28	15	495
Gomez-Tomas 2019	CRP	Postmenopausal	-0.81	1.84941	18	0.35	2.65818	20	48	525
Imayama 2012	IL-6	Postmenopausal	0.1	0.860723	117	0.17	0.801764	89	12	1575
Jones 2013	CRP	Postmenopausal	-0.08	0.74	36	-0.2	1.8	31	24	660
Jones 2013	TNF-α	Postmenopausal	0.02	0.22	36	0.08	0.47	31	24	660
Jones 2013	IL-6	Postmenopausal	0	1.2	36	0.04	1.32	31	24	660
Kortas 2020	Adiponectin	Postmenopausal	2.6	10.1018	18	-0.9	8.76905	18	12	675
Lee 2012	Adiponectin	Postmenopausal	1.45	1.18013	8	-0.52	0.97632	8	16	810
Park 2015	TNF-α	Postmenopausal	-0.42	0.5	10	0.1	0.24	10	12	360
Phillips 2012	CRP	Postmenopausal	-0.414012	0.599844	11	0.207	1.40743	12	12	787.5
Phillips 2012	TNF-α	Postmenopausal	-0.270769	0.648317	11	0.055385	0.683824	12	12	787.5
Phillips 2012	Adiponectin	Postmenopausal	-0.93596	3.70047	11	-0.24631	4.94871	12	12	787.5
Rezende 2016	TNF-α	Postmenopausal	-0.08	3.65066	19	1.05	3.23019	21	20	600
Rogers 2014	TNF-α	Postmenopausal	0.6	2.4	20	-0.6	2.6	22	12	560
Rogers 2014	IL-6	Postmenopausal	0	1.5	20	-0.7	6.1	22	12	560
Ryan 2014	CRP	Postmenopausal	-1.19252	4.3633	37	-1.19252	4.53674	40	24	742.5
Saeidi 2019	Adiponectin	Postmenopausal	1.03	0.97	12	-0.1286	0.97065	12	8	360
Silverman 2009	TNF-α	Postmenopausal	-0.1	2.42946	46	0.9	6.85705	40	24	675
Silverman 2009	IL-6	Postmenopausal	-0.02	2.48457	46	-0.01	1.10977	40	24	675
Son et al 2023	CRP	Postmenopausal	-0.02	0.07	14	0.01	0.1	12	12	540
Son et al 2023	TNF-α	Postmenopausal	-0.11	0.21	14	0.06	0.25	12	12	540
Son et al 2023	IL-6	Postmenopausal	-0.08	0.21	14	0.07	0.21	12	12	540
Tomeleri 2016	CRP	Postmenopausal	-0.6	1.31149	19	0.6	1.75214	19	8	498.8
Tomeleri 2016	TNF-α	Postmenopausal	-1.1	2.17945	19	0.5	1.75214	19	8	498.8
Tomeleri 2016	IL-6	Postmenopausal	-0.7	1.66433	19	0.3	1.4	19	8	498.8
Tomeleri CM 2018	CRP	Postmenopausal	-0.8	0.953939	22	1	1.95192	23	12	525
Tomeleri CM 2018	TNF-α	Postmenopausal	-0.8	1.22882	22	0.4	1.67033	23	12	525
Tomeleri CM 2018	IL-6	Postmenopausal	-0.2	0.6245	22	-0.1	1.05357	23	12	525
Vasconcelos 2020	TNF-α	Postmenopausal	-1.16667	0.450264	16	-0.819446	0.500576	11	24	540
Vasconcelos 2020	IL-6	Postmenopausal	-1.13495	0.57748	16	-0.4704	0.603764	11	24	540
Wang 2015	Adiponectin	Postmenopausal	23.438	46.8375	48	25.3125	35.1781	22	20	607.5
Winters-Stone 2017	CRP	Postmenopausal	-5.3	162.877	109	55.9	294.283	106	12	367.5
Winters-Stone 2017	TNF-α	Postmenopausal	-11.8	137.88	109	-13.4	54.6879	106	12	367.5
Winters-Stone 2017	IL-6	Postmenopausal	-10.2	331.146	109	-6.4	134.249	106	12	367.5
Winters-Stone 2017	Adiponectin	Postmenopausal	-35.6	117.154	109	-25.1	52.4163	106	12	367.5
